# Supplementary material for: Estimate of within population incremental selection through branch imbalance in lineage trees
Source: Nucleic Acids Res. 2015 Nov 19;44(5):e46. doi: 10.1093/nar/gkv1198 (PMC4797263; doi:10.1093/nar/gkv1198)
Supplement: SUPPLEMENTARY DATA [file supp_gkv1198_nar-01244-met-n-2015-File011.zip]

Archive with 1 entries (1 files):
- nar-01244-met-n-2015-File011.R
