# Supplementary material for: Estimate of within population incremental selection through branch imbalance in lineage trees
Source: Nucleic Acids Res. 2015 Nov 19;44(5):e46. doi: 10.1093/nar/gkv1198 (PMC4797263; doi:10.1093/nar/gkv1198)
Supplement: SUPPLEMENTARY DATA [file supp_gkv1198_nar-01244-met-n-2015-File011.zip › nar-01244-met-n-2015-File011.R]

# imports
require(seqinr)
require(Biostrings)

PHYLIP.PATH <- '/Phylip/phylip-3.695/exe/'

MIN.SEQ <- 3
MID.SEQ <- 100
MAX.SEQ <- 7000

# Create fasta file from a data.frame of sequences and headers
#
# Arguments:  file.name  - outup file name
#          out.dir - output directory
#          nameSeq.df  - data.frame of headers and sequences
#
# Returns: -
write.FASTA <- function(file.name, out.dir, nameSeq.df) {
  sequences <- nameSeq.df$seq
  names(sequences) <- nameSeq.df$head
  writeXStringSet(DNAStringSet(sequences), file=paste0(out.dir, file.name, '.fasta'), width=1000)
}

# Change sequence names
#
# Arguments:   fasta.df - data frame of sequences and headers
#           outgroup - outgroup sequence name
#
# Returns:  data frame of sequences and headers with extra column of new headers
change.names <- function(fasta.df, outgroup = NULL){
  
  if (!is.null(outgroup)){
    outgroup.ind <- which(fasta.df$head == outgroup)
    n.seq <- nrow(fasta.df)
    # change sequence names to 'L_#'
    ind <- 1:n.seq
    ind <- ind[-outgroup.ind]
    fasta.df$head2[ind] <- sapply(1:(n.seq-1), function(x) { paste0('L', x)})
    fasta.df$head2[outgroup.ind] <- fasta.df$head[outgroup.ind] 
  }else{
    n.seq <- nrow(fasta.df)
    # change sequence names to 'L_#'
    ind <- 1:n.seq
    fasta.df$head2[ind] <- sapply(1:n.seq, function(x) { paste0('L', x)})
  }
  return(fasta.df)
}

# Create phylip input alignment file
#
# Arguments:   fasta.df - data frame of sequences and headers
#           out.file/ out.dir - output file name directory
#
# Returns:  - 
fasta2phylip <- function(fasta.df, out.file, out.dir){
  
  phy.df <- rbind(data.frame(head=sprintf('%-9s', nrow(fasta.df)), seq=nchar(fasta.df$seq[1]), stringsAsFactors=F), 
                  data.frame(head=sprintf('%-9s', fasta.df$head2), seq=fasta.df$seq, stringsAsFactors=F))
 
  write.table(phy.df, file=paste0(out.dir, out.file, '.phy'), 
              quote=F, sep=' ', col.names=F, row.names=F)    
}

# Run dnapars (maximum parsimony)
#
# Arguments:   file.name/ in.dir - input file in phylip format and directory
#           phylip.path - phylip program path
#           outgroup.ind - outgroup index in file (optional)
#
# Returns:  - 
run.dnapars <- function( file.name, in.dir, phylip.path, outgroup.ind ){
  
  curr.dir <- getwd()
  setwd(phylip.path) 
  
  # options from dnapars program
  # index of outgroup - last in data frame
  if (length(outgroup.ind) != 0)
    pars.options <- c(paste0(file.name, '.phy'), 'O', outgroup.ind, 'V', '1', '5', '.', '2', 'Y')
  else
    pars.options <- c(paste0(file.name, '.phy'), 'V', '1', '5', '.', '2', 'Y')
  
  # run dnapars
  system2('dnapars', input=pars.options, stdout=NULL)
  
  # move .phy file and output tree files
  file.rename(from=paste0(phylip.path, file.name, '.phy'), to=paste0(in.dir, file.name, '.phy'))
  file.rename(from=paste0(phylip.path, 'outfile'), to=paste0(in.dir, file.name, '_out.txt'))
  file.rename(from=paste0(phylip.path, 'outtree'), to=paste0(in.dir, file.name, '_tree.txt'))
  
  setwd(curr.dir)
}

# Order sequence from root to leaves
#
# Arguments:   root - root sequence name
#           nameSeq.df - data frame with headers and sequences
#           edge.df - data frame with columns - parent(from), child(to), distance(weight)
#           outgroup  - outgroup sequence name (optional)
#
# Returns:  nameSeq.df - data frame with headers and sequences, ordered by distance from root
order.nameSeq <- function(root, nameSeq.df, edge.df, outgroup){

  n.seq <- nrow(nameSeq.df)
  nameSeq.df2 <- nameSeq.df[which(nameSeq.df[,'head']==root),] # root
  for(i in 1:n.seq){ #1 - root
    sons <- edge.df[which(edge.df[,'from']==nameSeq.df2[i,'head']),2]
    if(length(sons)>0){
      outgroup.ind <- which(sons==outgroup)
      if(length(outgroup.ind)!=0) { sons <- sons[-outgroup.ind] }
      for(j in 1:length(sons))
        nameSeq.df2 <- rbind(nameSeq.df2, nameSeq.df[which(nameSeq.df[,'head']==sons[j]),])
    }
  }
  if (!is.null(outgroup)) # last - outgroup
    nameSeq.df2 <- rbind(nameSeq.df[which(nameSeq.df[,'head']==outgroup),], nameSeq.df2) # add outgroup first
  row.names(nameSeq.df2)<-NULL
  
  return(nameSeq.df2)
}


# Parse dnapars output tree file, get internal sequences and tree structure
#
# Arguments:   file.name/ in.dir - input file in phylip format and directory
#           outgroup outgroup name (optional)
#
# Returns:  list of:
#           nameSeq.df - data frame with headers and sequences, ordered by distance from root
#           edge.df - data frame with columns - parent(from), child(to), distance(weight)
parse.dnapars <- function(file.name, in.dir, outgroup = NULL){
  
  # read output tree file
  out.tree <- scan(paste0(in.dir, file.name, '_out.txt'), what='character',sep='\n',
                   blank.lines.skip=F, strip.white=F)
  # check if tree was build
  if (any(grepl('-1 trees in all found', out.tree))) { return(NULL) }
  
  # get internal sequences
  seq.start <- min(grep('From\\s+To\\s+Any Steps\\?\\s+State at upper node', out.tree, perl=T, fixed=F))
  seq.empty <- grep('^\\s*$', out.tree[seq.start:length(out.tree)], perl=T, fixed=F)
  seq.len <- seq.empty[min(which(seq.empty[-1] == (seq.empty[-length(seq.empty)] + 1)))]
  seq.block <- paste(out.tree[(seq.start + 2):(seq.start + seq.len - 2)], collapse='\n')
  seq.df <- read.table(textConnection(seq.block), as.is=T, fill=T, blank.lines.skip=T,  row.names = NULL, header=F, stringsAsFactors=F)
  
  # fix root lines and remove empty rows
  fix.row <- which(seq.df[,3]!="yes" & seq.df[,3]!="no" & seq.df[,3]!="maybe")
  if (!is.null(outgroup))
    seq.df[fix.row, ] <- cbind(seq.df[fix.row, 1], seq.df[fix.row, 2],'no', seq.df[fix.row, 3:6], stringsAsFactors=F)
  else
    seq.df[fix.row, ] <- cbind(seq.df[fix.row, 1], seq.df[fix.row, 1],'no', seq.df[fix.row, 2:5], stringsAsFactors=F)
  
  # save full sequences as a data frame
  names <- unique(seq.df[, 2])
  seq <- sapply(names, function(x) { paste(t(as.matrix(seq.df[seq.df[, 2] == x, -c(1:3)])), collapse='') })
  nameSeq.df <- data.frame(head=names, seq=seq, stringsAsFactors=F, row.names=NULL)
  
  # get tree structure
  edge.start <- min(grep('between\\s+and\\s+length', out.tree, perl=T, fixed=F))
  edge.len <- min(grep('^\\s*$', out.tree[edge.start:length(out.tree)], perl=T, fixed=F))
  edge.block <- paste(out.tree[(edge.start + 2):(edge.start + edge.len - 2)], collapse='\n')
  edge.df <- read.table(textConnection(edge.block), col.names=c('from', 'to', 'weight'), as.is=T, stringsAsFactors=F)
  
  # order sequences by distance from root
  root <- unique(edge.df$from)[!(unique(edge.df$from) %in% edge.df$to)]
  
  #root <- seq.df[which(seq.df[,1]=='root')[1],2]
  nameSeq.df <- order.nameSeq(root, nameSeq.df, edge.df, outgroup)
  
  return(list(nameSeq.df, edge.df))
}

# Fix ambiguous nucleotides in internal sequences, according to IUPAC code
#
# Arguments:   nameSeq.df - data frame with headers and sequences, order by distance from root
#           edge.df - data frame with columns - parent(from), child(to), distance(weight)
#           outgroup - outgroup sequence name (optional)
#
# Returns:  - nameSeq.df - data frame with fixed sequences
fix.internal <- function(nameSeq.df, edge.df, outgroup = NULL){
  
  nucleotides <- c('A', 'C','G','T','-')
  
  # from leaves to root (except outgroup)
  # fix only internal nodes!
  if (!is.null(outgroup))
    intern.seq <- rev(setdiff(2:nrow(nameSeq.df),grep('^L', nameSeq.df[,'head'], perl=T, fixed=F)))
  else
    intern.seq <- rev(setdiff(1:nrow(nameSeq.df),grep('^L', nameSeq.df[,'head'], perl=T, fixed=F)))
  
  for(i in intern.seq){
    # get ambiguous nucleotides
    curr.seq <- nameSeq.df[i,'seq']
    amb.pos <- setdiff(1:nchar(curr.seq),unlist(lapply(nucleotides, function(x) {gregexpr(pattern =x,curr.seq)})))
    if(length(amb.pos) > 0){
      # get son sequences
      sons.seq <- sapply(edge.df[which(edge.df[,'from']==nameSeq.df[i,'head']),'to'], function(x) {nameSeq.df[which(nameSeq.df[,'head']==x),'seq']})
      # do not fix outgroup sequence
      if (!is.null(outgroup)){
        outgroup.ind <- which(names(sons.seq)==outgroup)
        if(length(outgroup.ind)!=0) 
          sons.seq <- sons.seq[-outgroup.ind] 
      }
      
      for(j in amb.pos){
        amb.nuc <- substr(curr.seq,j,j)
        sons.nuc <- substr(sons.seq,j,j)
        # if deletion
        if(amb.nuc == 'O')
          curr.seq <- paste0(substr(curr.seq,1, j-1), '-', substr(curr.seq,j+1, nchar(curr.seq)))
        else{
          # check if at least one of the sons has one match for ambiguous letter
          if(is.element(amb.nuc, c('?', 'X')))
            matches <- which(is.element(sons.nuc, nucleotides))
          else
            matches <- which(is.element(sons.nuc, toupper(amb(amb.nuc, forceToLower = TRUE))))
          if(length(matches)==1) # if only one son had a match
            curr.seq <- paste0(substr(curr.seq,1, j-1), sons.nuc[matches], substr(curr.seq,j+1, nchar(curr.seq)))
          else if(length(matches)==0){ # choose randomly from son nucleotides
            rand <- sample(1:length(sons.nuc), 1, replace=T)
            curr.seq <- paste0(substr(curr.seq,1, j-1), sons.nuc[rand], substr(curr.seq,j+1, nchar(curr.seq)))
          }else{ # choose randomly from son nucleotides that matched
            rand <- sample(1:length(matches), 1, replace=T)
            curr.seq <- paste0(substr(curr.seq,1, j-1), sons.nuc[matches[rand]], substr(curr.seq,j+1, nchar(curr.seq)))
          }
        }
      }
      nameSeq.df[i,'seq'] <- curr.seq 
    }
  }
  
  return(nameSeq.df)
}

# Compute distance matrix (Kimura model) for neighbor joining using dnadist (Phylip package)
#
# Arguments:  file.name - input file name
#          phylip.path - phylip directory
#
# Returns: -
run.dnadist <- function(file.name,  phylip.path){
  
  # options from dnadist program
  dnadist.options <- c(paste0(file.name, '.phy'), 'D', '2', 'Y')
  
  # run dnadist
  system2('dnadist', input=dnadist.options,, stdout=NULL)
  
  # move .phy file and output tree files
  file.rename(from=paste0(phylip.path, 'outfile'), to=paste0(phylip.path, file.name, '.dis'))
}


# Run neighbor (Neighbor joining)
#
# Arguments:  file.name/ in.dir - input file name and directory
#          phylip.path - phylip directory
#          outgroup.ind - outgroup index  in file (optional)
#
# Returns: -
run.neighbor <- function(file.name, in.dir, phylip.path, outgroup.ind){
  
  curr.dir <- getwd()
  setwd(phylip.path) 
  
  # run dnadist to create distance matrix
  run.dnadist(file.name,  phylip.path )
  
  # options for neighbor program
  # index of outgroup - last data frame
  if (length(outgroup.ind) != 0 )
    neigh.options <- c(paste0(file.name, '.dis'), 'O', outgroup.ind, '2', 'Y')
  else
    neigh.options <- c(paste0(file.name, '.dis'), '2', 'Y')
  
  # run neighbor
  system2('neighbor', input=neigh.options, stdout=NULL)
  
  # move .phy, .dis and output tree files
  file.rename(from=paste0(phylip.path, file.name, '.dis'), to=paste0(in.dir, file.name, '.dis'))
  file.rename(from=paste0(phylip.path, file.name, '.phy'), to=paste0(in.dir, file.name, '.phy'))
  file.rename(from=paste0(phylip.path, 'outfile'), to=paste0(in.dir, file.name, '_out.txt'))
  file.rename(from=paste0(phylip.path, 'outtree'), to=paste0(in.dir, file.name, '_tree.txt'))
  
  setwd(curr.dir) 
}

# Parse neighbor output tree file, get internal sequences and tree structure
#
# Arguments:   file.name/ in.dir - input file in phylip format and directory
#           fasta.df - data frame of input sequences and headers
#           outgroup - outgroup sequence name (optional)
#
# Returns:  - list of:
#           nameSeq.df - data frame with headers and sequences
#           edge.df - data frame with columns - parent(from), child(to), distance(weight)
parse.neighbor <- function(file.name, in.dir, fasta.df, outgroup = NULL){
  
  # read output tree file
  out.tree <- scan(paste0(in.dir, file.name, '_out.txt'), what='character',sep='\n',
                   blank.lines.skip=F, strip.white=F)
  
  # check if tree was build
  if (any(grepl('-1 trees in all found', out.tree))) { return(NULL) }
  
  # get tree structure
  edge.start <- min(grep('Between\\s+And\\s+Length', out.tree, perl=T, fixed=F))
  edge.len <- min(grep('^\\s*$', out.tree[edge.start:length(out.tree)], perl=T, fixed=F))
  edge.block <- paste(out.tree[(edge.start + 2):(edge.start + edge.len - 2)], collapse='\n')
  edge.df <- read.table(textConnection(edge.block), col.names=c('from', 'to', 'weight'), as.is=T)
  
  # create nameSeq.df from input sequence only (for now)
  nameSeq.df <- data.frame(head = fasta.df[,'head2'], seq = fasta.df[,'seq'], stringsAsFactors=F) 
  
  return(list(nameSeq.df, edge.df))
}

# Traverse tree in postorder (step 2 in Fitch's algorithm)
#
# Arguments:  father/ sons - father and its 2 son names
#          edge.df - data frame with columns - parent(from), child(to), distance(weight)
#          nameSeq.list - list of sequences with headers
#
# Returns: modified nameSeq.list - list of sequences with headers
traverse.up <- function(father, sons, edge.df, nameSeq.list){
  
  sons.seq <- sapply(sons,function(x) NULL)
  
  # check if each son sequence a leaf or is already reconstructed
  for(i in sons){
    if(!is.element(i, names(nameSeq.list)))
      nameSeq.list <-  traverse.up(i, edge.df[edge.df[,'from']==i,'to'], edge.df, nameSeq.list)
    sons.seq[i] <- nameSeq.list[i]
  }  
  seq.len <- length(sons.seq[[1]])

  father.seq <- character(seq.len)
  for(i in 1:seq.len){ # for each position in sequence
    curr.nuc <- sapply(sons.seq, function(x)  x[[i]])
    nuc <- Reduce(intersect, strsplit(curr.nuc,""))
    if(length(nuc)>0) # save intersection
      father.seq[i] <- paste(nuc, collapse='')
    else # save union
      father.seq[i] <- paste( Reduce(union, strsplit(curr.nuc,'')),collapse="")
  }
  nameSeq.list[[father]]<-father.seq # save modified sequence
  
  return(nameSeq.list)
}

# Recursively traverse tree in preorder (step 1 in Fitch's algorithm)
#
# Arguments:  father/ son - father and son name
#          edge.df - data frame with columns - parent(from), child(to), distance(weight)
#          nameSeq.list - list of sequences with headers
#          outgroup - outgroup sequence name (optional)
#
# Returns: modified nameSeq.list - list of sequences with headers
traverse.down <- function(father, son, edge.df, nameSeq.list, outgroup = NULL){
  
  son.seq <- nameSeq.list[[son]]
  seq.len <- length(son.seq)
  
  if(is.null(father)){ # root
    for(i in 1:seq.len){
      if(nchar(son.seq[i])>1){ # more than 1 option in intersection - choose randomly
        #rand <- floor(runif(1, min=1, max=nchar(son.seq[i])+1))
        rand <- sample(1:nchar(son.seq[i]), 1, replace=T)
        son.seq[i] <- substr(son.seq[i],rand, rand)
      }
    }
  }else{
    father.seq <- nameSeq.list[[father]]
    for(i in 1:seq.len){
      if(nchar(son.seq[i])>1){
        nuc <- Reduce(intersect, strsplit(c(father.seq[i],son.seq[i]),''))
        # if only one nucleotide in intersection - keep it
        if(length(nuc)==0){  # no intersection - choose randomly from son's options
          rand <- sample(1:nchar(son.seq[i]), 1, replace=T)
          son.seq[i] <- substr(son.seq[i],rand, rand)
        }else # if intersection is not empty, but son has more than 1 option
          son.seq[i] <- nuc   
      }
    }
  }
  nameSeq.list[[son]] <- son.seq # save modified sequence
  
  # recursive call for each son's sons 
  sons <- edge.df[edge.df[,'from']==son,'to']
  if(length(sons) > 0){
    # remove outgroup from root's children
    if (!is.null(outgroup)){
      outgroup.ind <- which(sons == outgroup)
      if(length(outgroup.ind)!=0) { sons <- sons[-outgroup.ind] }
    }
    nameSeq.list <- traverse.down(son, sons[1], edge.df, nameSeq.list, outgroup)
    nameSeq.list <- traverse.down(son, sons[2], edge.df, nameSeq.list, outgroup)
  }
  return(nameSeq.list)
}

# Reconstruct internal sequences with Fitch algorithm (for neighbor trees)
#
# Arguments:  nameSeq.df - data frame with headers and input sequences only
#          edge.df - data frame with columns - parent(from), child(to), distance(weight)
#          outgroup - outgroup sequence name (optional)
#
# Returns: nameSeq.df - data frame with headers and all sequences, ordered by distance from root
get.internal <- function(nameSeq.df, edge.df, outgroup = NULL){
  
  # find root
  root <- as.character(unique(edge.df[!(edge.df[, 1] %in% edge.df[, 'to']), 1]))
  root.sons <- edge.df[edge.df[,'from']==root,'to']
  
  # remove outgroup from root's children
  if (!is.null(outgroup)){
    outgroup.ind <- which(root.sons == outgroup)
    if(length(outgroup.ind)!=0) { root.sons <- root.sons[-outgroup.ind] }
  }
  
  # convert sequences to lists 
  nameSeq.list <- sapply(nameSeq.df[,'seq'], function(x) {strsplit(x, "", fixed=FALSE)})
  names(nameSeq.list) <-  nameSeq.df[,'head']
  
  # Step 1 - preorder on tree - get intersection, otherwise - get union
  nameSeq.list <- traverse.up(root, root.sons, edge.df, nameSeq.list)
  
  # Step 2 - postorder on tree - get intersection, otherwise choose randomly
  nameSeq.list <- traverse.down(NULL, root, edge.df, nameSeq.list, outgroup)
  
  # convert sequence list to dataframe
  nameSeq.list2 <-lapply(nameSeq.list,function(x) {paste(x, collapse="")})
  nameSeq.df <-data.frame(head = names(nameSeq.list2), stringsAsFactors=F)
  nameSeq.df$seq <- unlist(nameSeq.list2)
  
  # order sequences in nameSeq.df by distance from root
  nameSeq.df <- order.nameSeq(root, nameSeq.df, edge.df, outgroup)
  
  return(nameSeq.df) 
}

# Match old input sequence names with new in final output sequence data frame
#
# Arguments:  nameSeq.df - data frame with headers and all sequences
#          fasta.df - data frame with new and old headers and input sequences only
#
# Returns: nameSeq.df - data frame with headers and sequences, with old and new names
match.names <- function(fasta.df, nameSeq.df){
  
  nameSeq.df$head2 <- rep("-", nrow(nameSeq.df))
  for(i in 1:nrow(fasta.df))
    nameSeq.df[which(fasta.df[i,'head2']==nameSeq.df[,'head']),'head2'] <- fasta.df[i,'head']
  
  return(nameSeq.df)
}

# Compute edge lengths (distance in nucleotides)
#
# Arguments:  nameSeq.df - data frame with headers and sequences
#          edge.df - data frame with columns - parent(from), child(to), edge weight (weight) 
#
# Returns: edge.df - data frame with columns - parent(from), child(to), edge weight (weight) , edge length (distance in nt)
compute.edge <- function(nameSeq.df, edge.df){
  
  n.edge <- nrow(edge.df)
  edge.df$distance <- rep(0, n.edge)
  for(i in 1:n.edge){
    from.seq <- unlist(strsplit(nameSeq.df[nameSeq.df[,'head']==as.character(edge.df[i,'from']),'seq'],''))
    to.seq <- unlist(strsplit(nameSeq.df[nameSeq.df[,'head']==as.character(edge.df[i,'to']),'seq'],''))
    edge.df[i,'distance'] <- length(which(from.seq!=to.seq))
  }
  
  return(edge.df)
}

# Convert parsimony tree into binary tree
#
# Arguments:  nameSeq.df - data frame with headers and sequences
#          edge.df - data frame with columns - parent(from), child(to), edge weight (weight) 
#          outgroup name (default - NULL) 
#
# Returns: modified edge.df and nameSeq.df
convert.to.binary <- function(nameSeq.df, edge.df, outgroup = NULL){
  
  # find nodes with more than 2 sons
  son.count <- table(edge.df$from)
  nodes <- names(son.count)[son.count == 3]
  
  # get name of last internal node created by program
  ind <- max(unique(edge.df$from)) + 1
  
  for (i in nodes){
    sons <- edge.df[edge.df$from==i, 'to']
    if (!is.null(outgroup)){
      if (outgroup %in% sons) # if outgroup is one of the root's sons - ok
        next
    }
    
    # create new node named with current ind and attach 2 sons
    edge.df[edge.df$to==sons[1], 'from'] <- ind
    edge.df[edge.df$to==sons[2], 'from'] <- ind
    # add new node has son of current node
    edge.df <- rbind(edge.df, data.frame(from = i, to = ind, weight=0))
    # add new node sequence - same as current node
    nameSeq.df <- rbind(nameSeq.df, data.frame(head=ind, seq=nameSeq.df[nameSeq.df$head==i, 'seq']))
    ind <- ind + 1
  }
  
  return(list(nameSeq.df, edge.df))
  
}

# Build phylogenetic tree with maximum parsimony or neighbor joining 
#
# Arguments:  file.name - original FASTA file name
#          fasta.df - data frame with input sequences and headers
#          out.dir - output directory for tree files
#          phylip.path - path to phlylip executables
#          outgroup - outgroup sequence name (optional)
#
# Returns: nameSeq.list - list of sequences with headers
#          edge.df - data frame with columns - parent(from), child(to), weight, distance(nt)
build.trees <- function( file.name, fasta.df, out.dir, phylip.path, outgroup = NULL ){
  
  # skip small or huge files
  n.seq <- nrow(fasta.df)
  if( n.seq > MAX.SEQ){
    print(paste0(file.name, ' - Too many sequences to make tree with Phylip'))
    return(F)
  }
  
  # create output directory
  file.dir <- paste0(out.dir, file.name, '/')
  dir.create(file.dir, recursive = T, showWarnings = FALSE)
  
  if( n.seq < MIN.SEQ) { 
    print(paste0(file.name,' - Not enough sequences to make tree with Phylip'))
    return(F) 
  }
  
  # change input sequence name to shorter ones
  fasta.df <- change.names(fasta.df, outgroup) # CHECK CP NUM!!!!!!!
  
  # convert sequences to alignment format for phylip programs
  fasta2phylip(fasta.df, file.name, phylip.path)
  
  # find outgroup index in file
  outgroup.ind <- which(fasta.df$head == outgroup)
  
  # if number of sequence is between MIN.SEQ and MID.SEQ - build tree with Maximum Parsimony
  if( n.seq >= MIN.SEQ & n.seq < MID.SEQ ){
    print(paste0(file.name, ' - maximum parsimony'))
    
    # run dnapars
    run.dnapars(file.name, file.dir, phylip.path, outgroup.ind)
    
    # parse dnapars output 
    tmp <- parse.dnapars(file.name, file.dir, outgroup)
    if(is.null(tmp)) { return(F) } # if tree building failed
    nameSeq.df <- tmp[[1]]
    edge.df <- tmp[[2]]
    nameSeq.df <- fix.internal(nameSeq.df, edge.df, outgroup)
    
    # if number of sequence is between MID.SEQ and MAX.SEQ - build tree with Neigbor joining
  }else if( n.seq >= MID.SEQ & n.seq < MAX.SEQ ){
    print(paste0(file.name, ' - neighbor joining'))
    
    # run neighbor
    run.neighbor(file.name, file.dir, phylip.path, outgroup.ind)
    
    # parse neighbor output
    tmp <- parse.neighbor(file.name, file.dir, fasta.df,outgroup)
    if(is.null(tmp)) { return(F) } # if tree building failed
    nameSeq.df <- tmp[[1]]
    edge.df <- tmp[[2]]
    nameSeq.df <- get.internal(nameSeq.df, edge.df, outgroup)
  }
  
  # convert tree to binary
  tmp <- convert.to.binary(nameSeq.df, edge.df, outgroup)
  nameSeq.df <- tmp[[1]]
  edge.df <- tmp[[2]]
  
  # compute edge lengths
  edge.df <- compute.edge(nameSeq.df, edge.df)
  
  # retrieve old names for input sequences
  nameSeq.df <- match.names(fasta.df, nameSeq.df)
  
  # save output files 
  # save sequence as FASTA file
  write.FASTA(file.name, file.dir, nameSeq.df)
  # save Fome/To/distances table (edges)
  write.table(edge.df, file=paste0(file.dir, file.name, '_edges.tab'), quote=F, sep='\t', col.names=T, row.names=F)
  # save old and new sequence names
  write.table(nameSeq.df[,c('head','head2')], file=paste0(file.dir, file.name, '_names.tab'), quote=F, sep='\t', col.names=T, row.names=F)
  
  return(list(nameSeq.df, edge.df))
}

# Calculate subtree sizes for each internal node (recursive function)
#
# Arguments:  node - current node for which the number of offsprings
#          n.offspring - data frame with size of keft and right subtrees for each sequence
#          edge.df - data frame with columns - parent(from), child(to), weight, distance(nt)
#
# Returns: updated n.offspring
get.number.offsprings <- function(node, n.offspring, edge.df){
  
  # post order on tree
  sons <- edge.df[edge.df[, 'from'] == node, 2]
  
  # if node is a leaf - set number of offsprings to zero
  if (length(sons) == 0)
    return (n.offspring)
  
  # sort sons alphabetically - so that the first is always the left son
  sons <- sort(sons)
  
  node.ind <- which(n.offspring$node == node)
  
  # left subtree
  n.offspring <- get.number.offsprings(sons[1], n.offspring, edge.df)
  n.offspring[node.ind, 'left'] <- n.offspring[n.offspring$node == sons[1], 'left'] + 
    n.offspring[n.offspring$node == sons[1], 'right'] + 1
  
  if (length(sons) == 1 ) # the other son was cut
    n.offspring[node.ind, 'right'] <- 0
  else{
    # right subtree
    n.offspring <- get.number.offsprings(sons[2], n.offspring, edge.df)
    n.offspring[node.ind, 'right'] <- n.offspring[n.offspring$node == sons[2], 'left'] + 
      n.offspring[n.offspring$node == sons[2], 'right'] + 1
  }
  
  return (n.offspring)
}

# Analyze mutations between a pair of father-son and compute LONR scores for each mutation
#
# Arguments:  n.offspring - data frame with size of left and right subtrees for each sequence
#          father - father name
#          father.char - father nucleotide sequence split into characters
#          father.aa.char - father amino acid sequence split into characters
#          son - son name
#          son.side - left or right son of father (alphabetically)
#          son.char - son nucleotide sequence split into characters
#          son.aa.char - son amino acid sequence split into characters
#          mut.pos - mutation positions (nucleotides)
#          mutations - mutation table
#          mutations.ind - index of last mutation inserted in mutations table
#
# Returns: list of
#           - updated mutations and mutations.ind
analyze.mutations <- function(n.offspring, father, father.char, father.aa.char, son, son.side, son.char, son.aa.char, mut.pos, mutations, mutations.ind){
  
  flag <- F
  father.ind <- which(n.offspring$node==father)
  
  # if at least one son was trimmed - do not analyze mutations
  if (n.offspring[father.ind,'left']==0 | n.offspring[father.ind,'right']==0)
    return(list(mutations, mutations.ind))
 
  # compute LONR score
  # log of subtree size where mutation occurred divided by subtree size where no mutation occurred
  if (son.side == 'left')
    lonr <- log(n.offspring[father.ind,'left']/n.offspring[father.ind,'right'])
  else
    lonr <- log(n.offspring[father.ind,'right']/n.offspring[father.ind,'left'])
  
  # get son's subtree sizes
  son.left <- n.offspring[n.offspring$node==son, 'left']
  son.right <- n.offspring[n.offspring$node==son, 'right']
  if (son.left != 0 & son.right != 0){
    if (son.left > 2*son.right | 2*son.left < son.right){
      if (son.side == 'left')
        new.lonr <- log((2*min(son.left, son.right))/n.offspring[father.ind,'right'])
      else
        new.lonr <- log((2*min(son.left, son.right))/n.offspring[father.ind,'left'])
      if (lonr/new.lonr < 0) # sign changed - add flag
        flag = T
    }
  }
  
  for (j in mut.pos){
    # mutation (nt)
    mutations[mutations.ind,'mutation'] <- paste0(father.char[j],son.char[j])
    # LONR
    mutations[mutations.ind,'LONR'] <- lonr 
    # mutation type 
    # if mutation occurred in last nucleotides which are not a full codon - do not analyse
    if( length(father.aa.char) >= ceiling(j/3) ){
      if (father.aa.char[ceiling(j/3)] != son.aa.char[ceiling(j/3)])
        mutations[mutations.ind,'mutation.type'] <- 'R'
      else
        mutations[mutations.ind,'mutation.type'] <- 'S'
    }else
      next
    # position (nt)
    mutations[mutations.ind,'position'] <- j
    
    # save father and son names
    mutations[mutations.ind,'father'] <- father
    mutations[mutations.ind,'son'] <- son
    mutations[mutations.ind,'flag'] <- flag
    
    mutations.ind <- mutations.ind + 1  
    
    # increase table size if needed
    if (mutations.ind > nrow(mutations))
      mutations <- rbind(mutations, data.frame(mutation = rep('', 1000), LONR = 0, mutation.type = '', position=0, father='', son='', flag=F, stringsAsFactors=F))  
  }
  
  return(list(mutations, mutations.ind))
}


# Get mutations between each father-son pair (recursively)
#
# Arguments:  node - current node for which the number of offsprings
#          edge.df - data frame with columns - parent(from), child(to), weight, distance(nt)
#          n.offspring - data frame with size of left and right subtrees for each sequence
#          mutations - mutation table
#          mutations.ind - index of last muation inserted in mutations table
#
# Returns: updated n.offspring
get.mutations <- function(node, edge.df, nameSeq.df, n.offspring, mutations, mutations.ind){
  
  sons <- edge.df[edge.df[, 1] == node, 2]
  
  # if node is a leaf - 
  if (length(sons) == 0)
    return (list(mutations, mutations.ind))
  
  sons <- sort(sons)
  
  # get father sequence, translate and split into characters
  father.seq <- nameSeq.df[nameSeq.df$head==node, 'seq']
  father.char <- s2c(father.seq)
  father.aa.char <- seqinr::translate(unlist(strsplit(tolower(substr(father.seq, 1, nchar(father.seq)-(nchar(father.seq)%%3))), "")),
                                      numcode = 1, NAstring = "X", ambiguous = FALSE)
  
  # get son sequences, translate and split into characters
  son1.seq <- nameSeq.df[nameSeq.df$head==sons[1], 'seq']
  son1.char <- s2c(son1.seq)  
  son1.aa.char <- seqinr::translate(unlist(strsplit(tolower(substr(son1.seq, 1, nchar(son1.seq)-(nchar(son1.seq)%%3))), "")),
                                    numcode = 1, NAstring = "X", ambiguous = FALSE)
  # get mutation positions
  mut.pos.son1 <- which(father.char!=son1.char)
  
  if (length(sons) > 1){
    # get son sequences, translate and split into characters
    son2.seq <- nameSeq.df[nameSeq.df$head==sons[2], 'seq']
    son2.char <- s2c(son2.seq)  
    son2.aa.char <- seqinr::translate(unlist(strsplit(tolower(substr(son2.seq, 1, nchar(son2.seq)-(nchar(son2.seq)%%3))), "")),
                                      numcode = 1, NAstring = "X", ambiguous = FALSE)
    # get mutation positions
    mut.pos.son2 <- which(father.char!=son2.char)
    # do not analyze mutation in both sons
    mut.pos.son1 <- setdiff(mut.pos.son1,intersect(mut.pos.son1, mut.pos.son2))
    mut.pos.son2 <- setdiff(mut.pos.son2,intersect(mut.pos.son1, mut.pos.son2))
  }
  # analyze mutation in first son
  res<- analyze.mutations(n.offspring, node, father.char, father.aa.char, sons[1], 'left', son1.char, son1.aa.char, mut.pos.son1, mutations, mutations.ind)
  mutations <- res[[1]]
  mutations.ind <- res[[2]]  
  # recursive call with sons
  res <- get.mutations(sons[1], edge.df, nameSeq.df, n.offspring, mutations, mutations.ind)
  mutations <- res[[1]]
  mutations.ind <- res[[2]]
  
  if (length(sons) > 1){
    # analyze mutation in second son
    res<- analyze.mutations(n.offspring, node, father.char, father.aa.char, sons[2], 'right', son2.char, son2.aa.char, mut.pos.son2, mutations, mutations.ind)
    mutations <- res[[1]]
    mutations.ind <- res[[2]] 
    res <- get.mutations(sons[2], edge.df, nameSeq.df, n.offspring, mutations, mutations.ind)
    mutations <- res[[1]]
    mutations.ind <- res[[2]]
  }
  return (list(mutations, mutations.ind))
  
}

# Calculate subtree sizes for each internal node, find mutations and compute LONR scores
#
# Arguments:  file.name - input file name
#          nameSeq.df - data frame of sequences and headers
#          edge.df - data frame with columns - parent(from), child(to), weight, distance(nt)
#          outgroup - outgroup sequence name (optional)
#
# Returns: mutations - mutation table
compute.sub.trees <- function(file.name, nameSeq.df, edge.df, outgroup = NULL){
  
  # remove outgroup if exists
  if (!is.null(outgroup)) {
    nameSeq.df <- nameSeq.df[-which(nameSeq.df$head == outgroup), ] # remove from sequence list
    edge.df <- edge.df[-which(edge.df[, 'to'] == outgroup), ] # remove from edge table
  }  
  n.seq <- length(nameSeq.df)

  # find all subbtree roots
  roots <- as.character(unique(edge.df[!(edge.df[, 1] %in% edge.df[, 'to']), 1]))
  treesIDs <- unique(nameSeq.df$treeID)
  all.mutations <-  data.frame()
  for (i in treesIDs){
    sub.tree <- nameSeq.df[nameSeq.df$treeID==i,]
    curr.root <- as.character(roots[roots%in%sub.tree$head])
    
    # calculate the size of left and right subtrees for each node
    n.offspring <- data.frame(node = sub.tree$head, left = 0, right = 0, stringsAsFactors=F)
    n.offspring <- get.number.offsprings(curr.root, n.offspring, edge.df)
    
    # get mutations between each father-son pair 
    mutations <- data.frame(mutation = rep('', 1000), LONR = 0, mutation.type = '', position=0, father='', son='', flag=F, stringsAsFactors=F)
    res <- get.mutations(curr.root, edge.df, sub.tree, n.offspring, mutations, 1)
    
    # remove end of table if not used
    mutations <- res[[1]]
    ind <- res[[2]]
    if (nrow(mutations) > ind )
      mutations <- mutations[-(ind:nrow(mutations)), ]
    
    all.mutations <- rbind(all.mutations, mutations)
  }
  return(all.mutations)
  
}

# Compute consensus sequence and remove positions with gaps
#
# Arguments:  in.dir - input directory
#          file.name  - input file name
#
# Returns: -
remove.gaps <- function(in.dir, file.name){
  
  # read FASTA file in alignment object
  aligned.seq <-read.alignment(paste0(in.dir, file.name), format='fasta', forceToLower = F)
  
  # comnpute consensus sequence
  consensus.seq <- consensus(aligned.seq, method = "majority")
  
  # remove columns containing gaps in consensus
  gapped.pos <- rev(which(consensus.seq == '-'))
  for (pos in gapped.pos)
    aligned.seq[['seq']] <- paste0(substr(aligned.seq[['seq']], 1, pos-1), substr(aligned.seq[['seq']], pos+1, nchar(aligned.seq[['seq']])[1]))
  
  # convert sequences and headers into list
  fasta.df <- data.frame(head=aligned.seq[['nam']], seq = aligned.seq[['seq']], stringsAsFactors = F)
  
  return (fasta.df)
}

# Dived trees into subtrees by cutting branches with more mutations than specified by cutoff
#
# Arguments:  nameSeq.df - data frame with headers and sequences
#          edge.df - data frame with columns - parent(from), child(to), edge weight (weight), edge length (distance in nt)
#          cutoff - number of mutation (default - 10) 
#
# Returns: modified nameSeq.df - new column treeID, specifying sub tree
#          modified edge.df - without long branches
cut.trees <- function(nameSeq.df,edge.df,cutoff){
  
  # add column for tree ID
  nameSeq.df$treeID <- -1
  
  # Cut edges longer than threshold
  trim.edge.df <- edge.df[edge.df$distance<=cutoff,]
  
  # Get roots of all subtrees
  sub.roots <- setdiff(trim.edge.df$from, trim.edge.df$to)
  tree.id = 1
  # For each root, get subtree edges and nodes
  trees <- list()
  for(root in sub.roots) {
    at.bottom <- F
    nodes <- nameSeq.df[nameSeq.df$head==root,]
    # Trace down tree until at all leaves
    while(at.bottom != T) {
      # Add children of all nodes in tree thus far
      new.nodes <- unique(rbind(nodes, nameSeq.df[nameSeq.df$head %in% trim.edge.df$to[trim.edge.df$from %in% nodes$head],]))
      
      # If no children are to be added (tree is complete)
      if(nrow(nodes) == nrow(new.nodes)) {
        nodes <- new.nodes
        # delete internal sequences
        #nodes <- nodes[nodes$head  %in%  nodes$head[grep('^L', nodes$head, perl=T, fixed=F)],] 
        if(nrow(nodes)!=0){
          nameSeq.df[nameSeq.df$head %in% nodes$head,'treeID'] <- tree.id
          tree.id <- tree.id + 1
        }
        at.bottom <- T
      }else{
        nodes <- new.nodes
      }
    }
  }
  sing <- which(nameSeq.df$treeID==-1)
  if (length(sing) > 0 )
    nameSeq.df <- nameSeq.df[-sing,]
  
  return(list(nameSeq.df, trim.edge.df))
}

# MAIN function - Builds lineage tree, find mutations within the tree and compute LONR scores
#
# Arguments:  in.dir - input FASTA file directory
#          out.dir - output directory
#          file - input file name
#          outgroup - outgroup sequence name (optional)
#
# Returns: -
compute.LONR <- function(in.dir, out.dir, file, outgroup = NULL, cutoff=10){
  
  # remove gaps in consensus 
  fasta.df <- remove.gaps(in.dir, file)
  
  w.dir <- getwd()
  
  file.name <- substr(file, 1, nchar(file)-6)
  
  #------------------------------------
  # PART I - Build lineage tree
  #------------------------------------
  phylip.path <- paste0(w.dir, '/', PHYLIP.PATH)
  tree.out <- paste0(out.dir, 'Trees/')
  dir.create(tree.out, recursive=T, showWarnings = FALSE)
  
  res <- build.trees( file.name, fasta.df, tree.out, phylip.path, outgroup )
  if (is.null(res))
    return(F)
  nameSeq.df <- res[[1]]
  edge.df <- res[[2]]
  
  #------------------------------------
  # PART II - Compute LONR scores
  #------------------------------------
  
  res <- cut.trees(nameSeq.df,edge.df,cutoff)
  nameSeq.df <- res[[1]]
  edge.df <- res[[2]]
  
  
  LONR.table <- compute.sub.trees(file.name, nameSeq.df, edge.df, outgroup)

  lonr.out <- paste0(out.dir, 'LONR/')
  dir.create(lonr.out, recursive=T, showWarnings = FALSE)
  
  # write mutation table in CSV format
  write.table(LONR.table, file=paste0(lonr.out, file.name, '_lonr.csv'), quote=F, sep=',', col.names=T, row.names=F)
  
}
